# Supplementary material for: Evaluation of Four Adjuvant Combinations, IVAX-1, IVAX-2, CpG-1826+Montanide ISA 720 VG and CpG-1018+Montanide ISA 720 VG, for Safety and for Their Ability to Elicit Protective Immune Responses in Mice against a Respiratory Challenge with Chlamydia muridarum
Source: Pathogens. 2023 Jun 22;12(7):863. doi: 10.3390/pathogens12070863 (PMC10383793; doi:10.3390/pathogens12070863)
Supplement: Supplementary file 1 [file pathogens-12-00863-s001.zip]

Archive with 1 entries (1 files):
- pathogens-2360550-supplementary.pdf
